# Supplementary material for: High-Stability Silver Nanowire–Al2O3 Composite Flexible Transparent Electrodes Prepared by Electrodeposition
Source: Nanomaterials (Basel). 2021 Nov 12;11(11):3047. doi: 10.3390/nano11113047 (PMC8621956; doi:10.3390/nano11113047)
Supplement: Supplementary file 1 [file nanomaterials-11-03047-s001.zip]

Archive with 1 entries (1 files):
- nanomaterials-1424208-supplementary.pdf
